# Supplementary material for: The Role of Technology in Online Health Communities: A Study of Information-Seeking Behavior
Source: Healthcare (Basel). 2024 Jan 29;12(3):336. doi: 10.3390/healthcare12030336 (PMC10855704; doi:10.3390/healthcare12030336)
Supplement: Supplementary file 1 [file healthcare-12-00336-s001.zip]

Archive with 1 entries (1 files):
- healthcare-2813213-supplementary.pdf
